# Supplementary material for: Guided monocyte fate to FRβ/CD163+ S1 macrophage antagonises atopic dermatitis via fibroblastic matrices in mouse hypodermis
Source: Cell Mol Life Sci. 2024 Dec 25;82(1):14. doi: 10.1007/s00018-024-05543-2 (PMC11669644; doi:10.1007/s00018-024-05543-2)
Supplement: Supplementary file 2 — Supplementary file2 (XLSX 16 KB) [file 18_2024_5543_MOESM2_ESM.xlsx]

## Sheet: Sheet1
gene	identity
C1qa	S1
C1qc	S1
Apoe	S1
Selenop	S1
C1qb	S1
Mrc1	S1
Gas6	S1
F13a1	S1
Folr2	S1
Maf	S1
Timp2	S1
Pf4	S1
Ctsb	S1
Clec10a	S1
Ccl8	S1
Pmp22	S1
Pltp	S1
Cbr2	S1
Serpinb6a	S1
Ccl7	S1
Mafb	S1
Glul	S1
C3ar1	S1
Fcgrt	S1
Hmox1	S1
Lamp1	S1
Dab2	S1
Grn	S1
Ccl2	S1
Ninj1	S1
Csf1r	S1
Cd63	S1
Ctsd	S1
Rnase4	S1
Igfbp4	S1
Igf1	S1
Wwp1	S1
Ifi207	S1
C5ar1	S1
Ly6e	S1
Ednrb	S1
Itm2b	S1
Cd163	S1
Cfh	S1
Abca1	S1
C4b	S1
Rgl1	S1
Egr1	S1
Serinc3	S1
Cd209f	S1
Mtss1	S1
Fxyd2	S1
Cd81	S1
Ccl6	S1
Ifi204	S1
Mat2a	S1
Cd209g	S1
Tns1	S1
Ctsa	S1
Ms4a7	S1
Trf	S1
Ctsc	S1
Hbegf	S1
Fcgr3	S1
Fcrls	S1
Marcksl1	S1
Frmd4b	S1
Nrp2	S1
Pros1	S1
Cd209d	S1
Mt1	S1
Aplp2	S1
Atp6v1a	S1
Adgre1	S1
Tpp1	S1
Lifr	S1
Stard8	S1
Lrp6	S1
Stab1	S1
Zfp36l1	S1
Tcn2	S1
Cxcl2	S1
Dhrs3	S1
Retnla	S1
Fosb	S1
Itsn1	S1
Rhob	S1
Reps2	S1
Nrp1	S1
Dnajb9	S1
Cfp	S1
Cln8	S1
Tfrc	S1
Sulf2	S1
Cltc	S1
Snx5	S1
Tgfbr2	S1
Hexa	S1
Klf4	S1
Mt2	S1
Gpr132	S2
Malt1	S2
Tnip3	S2
Rps27l	S2
Mgl2	S2
Bhlhe40	S2
Rel	S2
Il7r	S2
Ear2	S2
Ramp1	S2
Bcl2a1d	S2
H2-DMb2	S2
Tmem176a	S2
Cd209a	S2
Wnt11	S2
Flrt3	S2
Ramp3	S2
Sowahc	S2
Nr4a3	S2
Ank	S2
Bcl2a1b	S2
Cd226	S2
Samsn1	S2
Clec4b1	S2
Kcnn4	S2
Ahcyl2	S2
Plxnd1	S2
Arl5c	S2
Pik3r5	S2
Ndrg1	S2
Slamf9	S2
Osgin2	S2
Batf	S2
Stat5a	S2
Lyz1	S2
Lpl	S2
Cish	S2
Snhg15	S2
Cd80	S2
D16Ertd472e	S2
Slamf8	S2
Bcl2a1a	S2
Rgs1	S2
Stx11	S2
Phldb1	S2
Hr	S2
Mmp12	S2
Vdr	S2
Abtb2	S2
Ccnd2	S2
Chn2	S2
Cd300lg	S2
Plxdc2	S2
Dtx2	S2
Marveld1	S2
Prkce	S2
Dcstamp	S2
Ccr7	S2
Upb1	S2
Slc30a4	S2
Slc2a6	S2
Zbtb18	S2
Gprc5a	S2
Ptgir	S2
Lnx2	S2
Micall1	S2
Skint3	S2
Ccrl2	S2
A530064D06Rik	S2
Rras2	S2
Pxdc1	S2
Foxp4	S2
Gm15987	S2
Pik3r6	S2
Slc2a3	S2
Efnb2	S2
Bach2	S2
Rcl1	S2
Pparg	S2
Ddit4	S2
Mthfd1	S2
Adora2a	S2
Myo1e	S2
Il1r1	S2
Lsmem1	S2
Mthfs	S2
Apod	S2
Cd7	S2
Siglecg	S2
Tmtc2	S2
Satb1	S2
Cd2	S2
Ndnf	S2
2510009E07Rik	S2
Aldh1a2	S2
Soga1	S2
Tmem154	S2
Thbs1	S3
Plac8	S3
S100a4	S3
Ly6c2	S3
Fxyd5	S3
Emilin2	S3
Cebpb	S3
Slc16a3	S3
Prdx5	S3
Cybb	S3
Taldo1	S3
Vcan	S3
Chil3	S3
Ifitm3	S3
Msrb1	S3
Ms4a4c	S3
Plaur	S3
Clec4e	S3
Pkm	S3
Clec4d	S3
Gsr	S3
F10	S3
Tyrobp	S3
Sirpb1c	S3
Fth1	S3
Srgn	S3
Hp	S3
Lrrfip1	S3
Ccr2	S3
Cd14	S3
Il1b	S3
Cd44	S3
Smox	S3
Emb	S3
Tpd52	S3
Gpr141	S3
Diaph1	S3
Lst1	S3
Slc7a11	S3
Runx3	S3
Lilrb4a	S3
Lgals3	S3
Itgal	S3
Lrp1	S3
Uck2	S3
Lyn	S3
Ms4a6c	S3
Rnh1	S3
Ifi27l2a	S3
C3	S3
Slc15a3	S3
Xylt1	S3
Adgre5	S3
Gda	S3
Rnf149	S3
Sorl1	S3
Aprt	S3
Sgms2	S3
Ncf2	S3
Itgb2	S3
Mefv	S3
Gpr35	S3
Gngt2	S3
Sell	S3
Por	S3
Bcl2l11	S3
Prdx6	S3
Jarid2	S3
Klra2	S3
Ldlr	S3
Arhgef10l	S3
Eno1	S3
Lyz2	S3
Msr1	S3
Shisa5	S3
Ifitm6	S3
B3gnt5	S3
Mgst1	S3
Snx18	S3
Arg2	S3
Card19	S3
Smpdl3a	S3
Esd	S3
Gcsh	S3
Osm	S3
Gm9733	S3
Cd300lf	S3
Cmip	S3
Abr	S3
Tlr2	S3
Slpi	S3
Ccr1	S3
Pgam1	S3
Ltb4r1	S3
Fam107b	S3
Trps1	S3
Ccr5	S3
Cd300c2	S3
Sema4d	S3
Trem1	S3
Dcn	S4
Col1a1	S4
Sparc	S4
Fabp4	S4
Hbb-bs	S4
Col1a2	S4
Col3a1	S4
Adamts1	S4
Lsp1	S5
Cd52	S5
Cytip	S5
S100a11	S5
Wdfy4	S5
Tmsb10	S5
Naga	S5
Sept3	S5
Plbd1	S5
H2-Eb1	S5
H2-Ab1	S5
Cd24a	S5
Cd9	S5
Sept6	S5
Atox1	S5
Klrb1b	S5
H2-DMa	S5
Mpeg1	S5
H2-DMb1	S5
Flt3	S5
Pfkp	S5
H2-Aa	S5
Napsa	S5
Itgb7	S5
Ptms	S5
Lmnb1	S5
P2ry10	S5
Naaa	S5
Trim35	S5
Hepacam2	S5
Cadm1	S5
H2-Ob	S5
Syngr2	S5
Plp2	S5
Ece1	S5
Irf8	S5
Arsb	S5
Rab43	S5
Psme1	S5
Cst3	S5
Gpr171	S5
Gng10	S5
Ckb	S5
Ppm1m	S5
Cd74	S5
Ppt1	S5
Ahr	S5
Rps2	S5
Fyn	S5
Nap1l1	S5
Srebf2	S5
Pkib	S5
Lrrk2	S5
Olfm1	S5
Got2	S5
Eef1b2	S5
BC028528	S5
Atpif1	S5
Cyfip2	S5
Cmtr1	S5
Tbca	S5
Itga1	S5
Dock10	S5
H2afy	S5
Tbc1d8	S5
Myo1g	S5
Trpv2	S5
H2afz	S5
Ndufb11	S5
Rala	S5
Psmb8	S5
Slc25a20	S5
Jaml	S5
Rps11	S5
Tspan13	S5
Klrk1	S5
Psmb9	S5
Havcr2	S5
Ifi205	S5
Uba52	S5
St3gal5	S5
Avpi1	S5
Esyt1	S5
Nup210	S5
P2ry14	S5
Mthfd2	S5
Bri3bp	S5
Txndc15	S5
Rin3	S5
Cnn2	S5
Pak1	S5
Sub1	S5
Cbfa2t3	S5
Man2b1	S5
1700025G04Rik	S5
Fmnl2	S5
Tnni2	S5
Ass1	S5
Anp32b	S5
Lsr	S5
