# Supplementary material for: Guided monocyte fate to FRβ/CD163+ S1 macrophage antagonises atopic dermatitis via fibroblastic matrices in mouse hypodermis
Source: Cell Mol Life Sci. 2024 Dec 25;82(1):14. doi: 10.1007/s00018-024-05543-2 (PMC11669644; doi:10.1007/s00018-024-05543-2)
Supplement: Supplementary file 3 — Supplementary file3 (XLSX 30 KB) [file 18_2024_5543_MOESM3_ESM.xlsx]

## Sheet: sc-bulk_TFact_scaledSummary
		sc-RNA-seq						FACS-bulk-RNA-seq
			scaled scores						scaled scores
TF regulons	type	mean score	S1	S2	S3	S4	S5	mean score	F4/80+Ly6C-FRb/CD163+ (S1/4)	F4/80+Ly6C-FRb/CD163- (S2/5)	F4/80+Ly6C-int FRb/CD163- (S3)
Ets1	S1	15.6619	0.625626	-0.313654	-0.126534	-1.24584	-0.614512	20.3352	0.120462	-0.100216	-0.0202461
Hnf4g	S1	0.704346	0.697302	-0.517885	-0.638723	-0.140659	-1.03724	-0.0523037	0.713608	-0.833286	0.119678
Hnf1a	S1	-0.507397	0.590079	-0.569886	-0.701897	0.381773	-0.796148	-2.25691	0.373629	-0.240634	-0.132995
Snai1	S1	0.0421637	0.368062	0.0574726	-1.31999	0.0238528	-0.119173	0.413996	0.95523	-0.517111	-0.438119
Ets2	S1	2.30885	0.644616	-0.550739	-0.458634	-0.208946	-0.763218	2.0332	0.993598	-0.707787	-0.285811
Foxk2	S1	6.28236	0.239205	0.0371066	0.173964	-1.03121	-0.476781	6.24016	0.247727	0.170132	-0.417859
Esr2	S1	5.04648	0.570874	-0.453373	-0.0621758	-0.766191	-0.551117	4.21138	0.858995	-0.642264	-0.216731
Mxi1	S1	5.13573	0.281612	-0.026599	0.0809168	-1.07118	-0.205858	7.60407	0.369309	0.197499	-0.566808
Fli1	S1	4.54606	0.499883	-0.336307	-0.107659	-0.724505	-0.557983	6.11519	0.455688	0.391822	-0.84751
Atf3	S1	4.56579	0.492637	-0.231985	-0.406311	-0.545344	-0.66454	5.16756	0.49655	-0.143351	-0.353199
Hsf1	S1	4.98246	0.434078	-0.205843	-0.324896	-0.803636	-0.0629258	6.60576	0.558371	-0.300964	-0.257407
Nfe2	S1	2.47257	0.486799	-0.330102	-0.258453	-0.534078	-0.499791	3.67621	0.404781	-0.632829	0.228048
Arid2	S1	2.76029	0.382681	-0.149587	-0.292185	-0.687676	-0.234207	3.69196	0.433926	-0.265528	-0.168398
Irf9	S1	1.61255	0.417493	-0.382826	-0.0781329	-0.483676	-0.222783	4.08327	0.669923	-0.991429	0.321506
Zhx1	S1	2.22575	0.184381	-0.0643263	0.176868	-0.591263	-0.387204	3.31134	0.212005	-0.359834	0.147829
Mef2c	S1	2.17354	0.412219	-0.25124	-0.338637	-0.456073	-0.284246	4.57037	0.396417	-0.653092	0.256675
Xbp1	S1	0.957189	0.368976	-0.155746	-0.492132	-0.427799	-0.128456	1.94331	0.911769	-0.632495	-0.279274
Hinfp	S1	1.78345	0.248997	-0.0791634	-0.148241	-0.651091	0.0380442	3.46705	0.82859	-0.116667	-0.711922
Pknox1	S1	1.20322	0.266194	-0.217488	0.0147043	-0.499578	-0.0657391	4.28312	1.06526	-0.372342	-0.692914
Zfp644	S1	0.889974	0.315653	-0.219362	-0.154477	-0.359439	-0.303856	2.39602	1.04165	-0.574314	-0.467337
Znf24	S1	0.449146	0.236941	-0.148941	-0.261158	-0.147223	-0.202377	2.28193	0.169545	0.0797173	-0.249262
Hes1	S1	0.222238	0.220773	-0.188895	-0.11487	-0.167144	-0.18012	1.25689	0.773438	-0.599431	-0.174007
Rfx2	S1	0.014639	0.138362	-0.0676135	-0.190098	-0.18699	0.0571627	1.88321	0.866287	-0.743531	-0.122757
Deaf1	S1	-0.272719	0.133856	-0.128833	-0.21009	0.0334839	0.0281968	1.08374	1.00859	-0.882645	-0.125943
Zc3h8	S1	-0.281108	0.0986491	-0.0893929	-0.205833	0.0678992	0.0293541	1.13631	0.986308	-0.366072	-0.620236
Stat4	S2	5.15947	-0.544613	0.740859	0.727103	-0.57252	-0.0764054	1.3408	-0.964305	0.561679	0.402626
Creb1	S2	4.90783	-0.383289	0.794865	-0.11043	-0.709031	0.58093	3.11718	-0.96598	0.924007	0.0419725
Batf	S2	4.00569	0.156525	0.273772	-0.0794647	-0.910666	-0.650631	6.3215	0.17923	0.490608	-0.669838
Nfkb2	S2	4.25207	-0.210705	0.568228	0.207029	-0.809183	-0.147306	5.20252	-0.929096	0.897267	0.0318291
Relb	S2	4.76976	-0.199159	0.477763	0.385924	-0.744213	-0.317147	5.57043	-0.93916	0.775977	0.163183
Nr1h2	S2	3.98464	0.0163281	0.361299	-0.0422977	-0.643998	-0.592904	3.59976	-1.03144	0.573855	0.45759
Nfatc1	S2	3.86722	-0.0832648	0.412814	-0.120082	-0.709955	0.19914	2.59498	-1.01998	0.801214	0.218765
Tp63	S2	0.291732	-0.174972	0.342859	0.262738	-0.37463	-0.246898	2.28121	-1.0714	0.657442	0.413962
Zhx2	S2	3.60821	0.0451884	0.282607	-0.273603	-0.370217	-0.411426	2.7644	-0.261854	0.306992	-0.045138
Egr1	S3	11.8932	0.220805	0.0663292	0.437319	-1.50289	-0.208674	16.4864	-0.685105	-0.0391444	0.72425
Wt1	S3	1.06268	-0.447974	0.227985	1.33988	-0.303656	-0.191911	0.0708859	-0.943079	0.210582	0.732497
Tp53	S3	7.76757	0.238885	0.0399608	0.40874	-1.27477	-0.5694	10.221	-0.424721	-0.263606	0.688327
Cebpa	S3	7.27238	0.311596	-0.0452558	0.326903	-1.33165	-0.415937	13.0187	-0.808091	-0.103553	0.911645
Cebpd	S3	6.18093	-0.127191	0.205888	0.733019	-1.06673	0.265494	7.7208	-1.07323	0.216497	0.856737
Hif1a	S3	8.68684	0.155413	0.106717	0.438819	-1.22719	-0.420413	10.2616	-0.562043	-0.129277	0.69132
Zeb2	S3	5.9531	-0.136806	0.259684	0.538608	-1.04246	0.469429	6.13703	-0.625789	-0.0506256	0.676415
Epas1	S3	3.81	-0.107815	0.232957	0.762808	-0.964741	-0.26295	4.56821	-1.11076	0.420482	0.690281
Ctcfl	S3	4.98268	-0.121186	0.31788	0.497971	-1.05143	0.179448	3.1	-0.70306	0.0666955	0.636364
Atf4	S3	5.26345	0.155164	-0.0580592	0.608277	-0.810906	-0.764079	5.54818	-0.851173	-0.0664492	0.917622
Arnt	S3	2.85522	-0.264337	0.470122	0.580301	-0.913227	0.0807827	3.82304	-1.02726	0.14394	0.883316
Irf8	S3	1.03051	-0.183912	0.114871	0.884402	-0.223841	-0.749168	0.441807	-0.494754	0.178238	0.316516
Sox6	S3	1.40214	0.0134764	0.0215672	0.703588	-0.500225	-0.86772	2.36078	-1.01144	0.123877	0.887561
Runx2	S3	3.78381	-0.183632	0.309737	0.614418	-0.903411	0.155117	3.20721	-0.83567	-0.138761	0.974431
Pbx2	S3	2.2208	-0.215067	0.341717	0.494314	-0.866487	0.43799	3.4607	-0.958822	-0.0262745	0.985097
Tead4	S3	3.24323	-0.140905	0.341229	0.512228	-0.974835	0.0427785	5.51927	-1.0844	0.445569	0.63883
Stat5b	S3	4.35094	0.00873429	0.135254	0.41441	-0.975141	0.134747	4.57691	-0.277769	-0.703556	0.981325
Zkscan1	S3	3.2457	-0.179166	0.356631	0.498971	-0.830454	0.0211185	3.71389	0.108103	-0.252377	0.144274
Fosl2	S3	4.9145	0.210254	-0.0291159	0.257481	-0.681518	-0.7664	4.87572	-0.996059	0.216687	0.779372
Mnt	S3	3.28409	-0.0677906	0.125865	0.540341	-0.792435	0.137264	5.57425	-0.775433	0.221977	0.553456
Irf1	S3	4.80433	0.135229	0.0481278	0.329995	-0.779482	-0.560538	6.64399	0.186156	-0.413565	0.227409
Hoxa9	S3	2.21459	-0.218558	0.188991	0.588812	-0.525608	0.366106	2.2935	-0.897797	0.09023	0.807567
Snai2	S3	2.08017	0.182496	-0.131178	0.403421	-0.774023	-0.224769	3.91873	-0.535902	-0.0961717	0.632074
Etv4	S3	5.13486	0.130765	0.07182	0.246213	-0.79409	-0.42694	4.15963	-0.981044	0.156174	0.824871
Cux1	S3	3.77254	-0.0343811	0.19385	0.379711	-0.770206	-0.121245	3.36564	-0.551572	-0.381861	0.933433
Rara	S3	3.55039	0.120748	-0.0140085	0.382621	-0.739599	-0.343377	5.0685	-0.807924	-0.306145	1.11407
E2f6	S3	1.90983	-0.0612046	0.265815	0.335662	-0.680472	-0.332371	2.0691	-0.921929	-0.125867	1.0478
Klf9	S3	2.66386	0.168562	-0.0920523	0.306286	-0.769048	-0.100491	5.30405	-0.513343	-0.0967333	0.610076
Fosl1	S3	4.80885	0.0895054	0.130711	0.177025	-0.67247	-0.468877	4.43279	-0.724439	-0.403534	1.12797
Zfp217	S3	2.20465	0.047867	0.109866	0.299107	-0.684273	-0.308616	2.43905	-0.138125	-0.105699	0.243824
Foxo4	S3	1.94034	-0.0455959	0.0731971	0.511961	-0.547937	-0.157888	2.6612	-0.459482	-0.629915	1.0894
Irf3	S3	0.931416	-0.165834	0.111685	0.478119	-0.401054	0.364487	5.51413	0.144444	-0.655666	0.511222
Rel	S3	4.34256	0.00603298	0.162878	0.222114	-0.390992	-0.613837	1.73368	-0.500149	-0.104248	0.604396
Foxa2	S3	0.439924	-0.146314	0.0514647	0.621589	-0.333716	0.0642268	1.11723	-0.238414	-0.0867676	0.325181
Creb3l1	S3	2.92724	0.126394	-0.0325735	0.264569	-0.644801	-0.204802	2.39182	-0.924347	0.406097	0.51825
Smad1	S3	4.43504	0.183195	-0.102688	0.22408	-0.473163	-0.514827	3.73118	-0.807695	-0.123887	0.931582
Cebpb	S3	3.53505	0.0779858	0.06082	0.200996	-0.568159	-0.289958	4.38763	-0.917452	-0.0776908	0.995143
Pbx3	S3	1.06445	0.0519728	0.0031947	0.286616	-0.567622	-0.0102822	3.27152	-0.852654	-0.179256	1.03191
Erg	S3	4.34276	0.137493	-0.0696098	0.24645	-0.483979	-0.362431	4.51516	-0.639809	-0.0452523	0.685061
Smad5	S3	2.15865	-0.0300627	-0.00895917	0.368514	-0.404813	0.181779	2.99389	-0.674304	-0.394115	1.06842
Esrra	S3	0.828874	-0.103782	0.196077	0.298621	-0.33537	-0.224591	3.73577	-1.03373	0.367219	0.666515
Elf3	S3	0.277652	0.0361887	-0.0282675	0.271473	-0.340777	-0.120709	0.991024	-0.891881	0.332034	0.559847
Rest	S3	0.169876	-0.0159229	-0.152671	0.368933	0.00132566	0.0260689	0.693291	-0.248343	-0.0897925	0.338136
Pax6	S3	0.723566	-0.0260308	0.0643941	0.188975	-0.322999	0.0509239	0.497671	-0.981294	0.203269	0.778025
Nfic	S3	1.98929	0.0420449	0.0222662	0.0793956	-0.348948	0.0371166	4.60044	-0.990527	0.0947163	0.895811
Nr5a1	S4	-0.657281	-0.117474	-0.137956	-0.166278	1.22226	-0.314616	-2.54669	-0.503187	0.420946	0.0822413
Nr1h4	S4	-0.364544	0.0172918	-0.0280009	-0.386591	0.563492	-0.15725	-2.06021	0.127773	-0.107682	-0.0200905
Rxrg	S4	-0.432785	0.0254377	-0.160511	-0.130202	0.613992	-0.246201	0.262208	-0.410125	-0.63253	1.04265
Gata4	S4	-0.402881	-0.0755413	-0.0222008	-0.155496	0.574549	-0.0280453	-0.81237	-0.505057	0.809479	-0.304422
Ybx1	S4	-0.626296	0.184844	-0.220007	-0.311621	0.321604	-0.212734	-1.71282	-0.278125	-0.361853	0.639977
Cebpe	S4	-1.36466	0.0741918	-0.164139	-0.165756	0.424629	-0.168374	-1.83457	-0.235563	0.15492	0.0806433
Pax8	S4	-0.329259	0.0287385	-0.062802	-0.219003	0.325576	-0.0163089	-0.145913	-0.474235	0.682211	-0.207976
Nfatc2	S4	-0.399701	0.0418009	-0.0598624	-0.25365	0.287349	0.0191319	-1.74315	0.0202475	0.0880299	-0.108277
Rfx1	S4	-0.462932	0.0277234	-0.0595193	-0.101698	0.202177	-0.0620215	1.37318	0.499898	-0.72663	0.226732
Myc	S5	16.4241	-0.0978311	0.424861	0.250073	-1.52752	0.913535	16.3557	0.0231369	0.198769	-0.221906
Nfyb	S5	9.1821	-0.203964	0.572663	-0.136069	-1.07998	1.04382	7.23237	-0.0102673	0.922806	-0.912539
Tfdp1	S5	5.28147	-0.250124	0.408234	0.204957	-0.967908	1.21326	7.24008	-0.0819436	0.873381	-0.791437
Rfx5	S5	12.7278	-0.316969	0.761884	-0.585623	-0.537193	0.994122	7.78274	-0.380694	1.11742	-0.736723
Klf5	S5	3.00672	-0.382908	0.511906	0.486135	-0.812316	0.793865	4.61021	-0.873224	0.707147	0.166076
Spib	S5	2.15297	-0.238866	0.500852	-0.105527	-0.754335	0.98826	3.64339	-0.0131682	0.888535	-0.875367
Tcf7	S5	2.02932	-0.191397	0.413188	-0.0270917	-0.810796	0.982694	2.80932	-1.0471	0.855111	0.191994
Runx3	S5	2.58004	-0.491335	0.659775	0.466538	-0.684293	0.703222	5.08238	-0.755284	1.06075	-0.305466
Bcl11a	S5	2.93278	-0.0876382	0.157948	0.461155	-0.982073	0.654849	3.30284	0.0492082	0.102915	-0.152123
Tcf3	S5	3.67017	-0.053865	0.300652	0.293132	-1.13338	0.366927	6.72344	-0.615084	0.627853	-0.0127692
Eomes	S5	0.862278	-0.460488	0.55234	0.327122	-0.473749	0.917939	1.00617	-1.10251	0.640827	0.461686
Zfx	S5	5.21857	-0.00871106	0.262752	0.225271	-1.12133	0.341515	7.23465	0.0385719	0.564533	-0.603105
Max	S5	5.02581	-0.136005	0.369866	0.0665874	-0.863054	0.662315	4.67655	-0.561505	0.587739	-0.0262349
Gabpa	S5	4.42895	0.00200735	0.230291	0.0815617	-0.977629	0.477287	6.04962	0.2156	0.69413	-0.909729
Irf4	S5	3.11272	-0.224904	0.399871	0.339135	-0.800809	0.459106	4.19934	-0.581743	1.08229	-0.500544
Srebf2	S5	0.413723	-0.28695	0.184971	0.485162	-0.298689	0.71544	3.62423	-0.81009	0.845128	-0.0350377
Nr2f6	S5	1.59196	0.031745	0.148522	-0.00263048	-0.770145	0.458505	2.28253	-0.782591	0.650663	0.131929
Foxm1	S5	2.568	-0.0990908	0.05856	0.349501	-0.529683	0.643764	4.00478	-0.190037	0.533459	-0.343422
Mybl2	S5	1.91563	-0.20012	0.301311	0.024849	-0.403424	0.727076	2.18379	-0.8701	0.824848	0.0452516
Pax5	S5	0.982533	-0.110748	0.165717	0.206586	-0.479605	0.443361	1.89262	-0.25352	0.435282	-0.181762
Sp2	S5	0.673985	-0.167019	0.250521	0.243382	-0.443951	0.308461	1.98906	-0.961795	0.490426	0.471369
Mbd2	S5	-0.112002	-0.214265	0.0893846	0.435935	-0.156016	0.481699	0.0717364	-0.811332	0.57692	0.234412
Kmt2b	S5	0.844738	0.0247852	0.0358854	-0.0961416	-0.343247	0.483524	2.32086	0.181535	0.870506	-1.05204
Stat6	S5	2.96444	-0.00321166	0.0909015	0.0697993	-0.466931	0.282079	2.25554	-0.0199299	0.779695	-0.759766
E2f5	S5	2.65013	0.0104099	0.150873	-0.21766	-0.319218	0.265367	2.45683	-0.545015	0.547246	-0.00223117
Ehf	S5	-0.105462	-0.0434152	0.0649278	0.0390596	-0.128984	0.160132	0.259977	-0.260438	0.39447	-0.134032
